# Supplementary material for: Preschool-based mother-child emotional preparation program improves emotional connection, behavior regulation in the home and classroom: a randomized controlled trial
Source: Front Child Adolesc Psychiatry. 2023 Oct 20;2:1232515. doi: 10.3389/frcha.2023.1232515 (PMC11732168; doi:10.3389/frcha.2023.1232515)
Supplement: Supplementary file 1 [file Table1.xlsx]

## Sheet: Sheet1
	Table S1. Demographics of subjects at enrollment (baseline) and at the two follow-up time points (8-16 after enrollment, 6 months after enrollment).
		Baseline (enrollment)		Post-Treatment (2 mos.)		6 months
				Follow-up		Follow-up
		SC	MCEP	SC	MCEP	SC	MCEP
		(n=41)	(n=49)	(n=35)	(n=34)	(n=33)	(n=33)
		Mean (SD)	Mean (SD)	Mean (SD)	Mean (SD)	Mean (SD)	Mean (SD)
	Age at Enrollment
	Mother	34.8 (5.5)	33.8 (4.6)	34.9 (5.6)	34.4 (4.7)	34.9 (5.6)	34.7 (4.6)
	Father	35.1 (5.6)	36.6 (6.0)	34.9 (5.4)	35.6 (5.5)	35.0 (4.9)	35.7 (5.1)
	Child	3.8 (0.6)	3.8 (0.4)	3.8 (0.6)	3.8 (0.4)	3.8 (0.5)	3.8 (0.4)
	Household Size	4.1 (1.6)	4.4 (1.1)	4.1 (1.6)	4.2 (1.2)	4.2 (1.6)	4.3 (1.2)
		n (%)	n (%)	n (%)	n (%)	n (%)	n (%)
	Married or living together	25 (61.0)	33 (68.7)	21 (60.0)	23 (69.7)	23 (65.7)	20 (58.8)
	Hispanic Ethnicity
	Mother	29 (70.7)	39 (84.8)	26 (74.3)	29 (85.3)	23 (69.7)	28 (84.8)
	Father	27 (67.5)	38 (80.9)	24 (68.6)	28 (82.4)	21 (63.6)	27 (81.8)
	Mother’s Education
	Some Schooling	3 (7.3)	11 (22.4)	3 (8.6)	6 (17.6)	3 (9.1)	5 (15.2)
	High School or GED	11 (26.8)	14 (28.6)	11 (31.4)	10 (29.4)	10 (30.3)	9 (27.3)
	Some College or Associates	15 (36.6)	15 (30.6)	14 (40.0)	11 (32.4)	10 (30.3)	12 (36.4)
	Bachelors or Graduate Degree	10 (24.4)	8 (16.3)	6 (17.1)	6 (17.6)	8 (24.2)	6 (18.2)
	Unknown	2 (4.9)	1 (2.1)	1 (2.9)	1 (2.9)	2 (6.1)	1 (3.0)
	Father’s Education
	Some Schooling	15 (36.6)	18 (36.7)	14 (40.0)	11 (32.4)	11 (33.3)	11 (33.3)
	High School or GED	12 (29.3)	16 (32.7)	10 (28.6)	12 (35.3)	9 (27.3)	10 (30.3)
	Some College or Associates	5 (12.2)	6 (12.2)	5 (14.3)	3 (8.8)	5 (15.2)	5 (15.2)
	Bachelors or Graduate Degree	7 (17.1)	7 (14.3)	5 (14.3)	5 (14.7)	6 (18.2)	5 (15.2)
	Unknown	2 (4.9)	2 (4.1)	1 (2.9)	2 (5.9)	2 (6.1)	2 (6.1
	Employment Status
	Mother is employed	20 (48.8)	30 (63.8)	18 (51.4)	21 (61.8)	14 (42.4)	21 (63.6)
	Father is employed	36 (87.8)	44 (89.8)	31 (88.6)	30 (88.2)	29 (87.9)	29 (87.9)
	State/Federal Assistance	18(43.9)	30(61.2)	16 (45.7)	20 (58.8)	15 (45.5)	18 (54.5)
	Child is Male	20 (48.8)	29 (59.2)	15 (42.9)	21 (61.8)	15 (45.5)	19 (57.6)
	Intervention Program	5 (12.2)	2 (4.1)	5 (14.3)	2 (5.9)	3 (9.1)	2 (6.1)
	Abrev: Post-SD=Standard deviation; MCEP=Mother-child Emotional Preparation; GED=Grauate Equivalent Degree; n=sample size
