# Supplementary material for: Preschool-based mother-child emotional preparation program improves emotional connection, behavior regulation in the home and classroom: a randomized controlled trial
Source: Front Child Adolesc Psychiatry. 2023 Oct 20;2:1232515. doi: 10.3389/frcha.2023.1232515 (PMC11732168; doi:10.3389/frcha.2023.1232515)
Supplement: Supplementary file 2 [file Table2.xlsx]

## Sheet: Sheet1
	Table S2. Correlations between Survey of Well-Being of Young Children (SWYC) scores and Welch Emotional Connection Screen (WECS) scores
			2 mos. (Post Treatment)	6 months
		Baseline	Follow-up	Follow-up
	All Subjects	r, n, p	r, n, p	r, n, p
	WECS EC+/-	-0.053, 89, 0.620	-0.170, 62, 0.186	-0.297, 64, 0.017
	Total WECS	-0.210, 89, 0.049	-0.355, 62, 0.005	-0.335, 64, 0.007
	Attraction	-0.207, 89, 0.052	-0.310, 62, 0.014	-0.268, 64, 0.032
	Vocal Communication	-0.182, 80, 0.106	-0.195, 31, 0.293	-0.409, 62, 0.001
	Facial Communication	-0.149, 89, 0.165	-0.442, 60, 0.001	-0.241, 60, 0.063
	Sensitivity	-0.210, 89, 0.048	-0.337, 62, 0.007	-0.318, 64, 0.010
	Control Group	r, n, p	r, n, p	r, n, p
	WECS EC+/-	-0.024, 41, 0.881	-0.143, 33, 0.427	-0.209, 32, 0.251
	Total WECS	-0.145, 41, 0.365	-0.329, 33, 0.061	-0.183, 32, 0.317
	Attraction	-0.129, 41, 0.423	-0.397, 33, 0.022	-0.087, 32, 0.634
	Vocal Communication	-0.229, 37, 0.174	-0.062, 17, 0.814	-0.280, 31, 0.128
	Facial Communication	-0.061, 41, 0.705	-0.421, 31, 0.018	-0.074, 31, 0.693
	Sensitivity	-0.133, 41, 0.407	-0.255, 33, 0.152	-0.212, 32, 0.245
	MCEP Group	r, n, p	r, n, p	r, n, p
	WECS EC+/-	-0.064, 48, 0.663	-0.167, 29, 0.388	-0.275, 32, 0.128
	Total WECS	-0.247, 48, 0.091	-0.398, 29, 0.033	-0.395, 32, 0.025
	Attraction	-0.254, 48, 0.081	-0.204, 29, 0.287	-0.316, 32, 0.078
	Vocal Communication	-0.117, 43, 0.456	-0.414, 14, 0.141	-0.494, 31, 0.005
	Facial Communication	-0.210, 48, 0.151	-0.477, 29, 0.009	-0.387, 29, 0.038
	Sensitivity	-0.254, 48, 0.081	-0.443, 29, 0.016	-0.297, 32, 0.098
	Values in red connote significant correlation. Abrev: r=Pearson's correlation coefficient; n=sample size; p=proabability; EC+/- = Emotionally Connected Yes(+) or No (-); MCEP=Mother-child emotional preparation
