# Supplementary material for: Preschool-based mother-child emotional preparation program improves emotional connection, behavior regulation in the home and classroom: a randomized controlled trial
Source: Front Child Adolesc Psychiatry. 2023 Oct 20;2:1232515. doi: 10.3389/frcha.2023.1232515 (PMC11732168; doi:10.3389/frcha.2023.1232515)
Supplement: Supplementary file 3 [file Table3.xlsx]

## Sheet: Sheet1
	Table S3. Statistical data for four parent-rated measures of behavior
			Control	MCEP	p-value	effect size
	ATEC	total score	15.1±2.3 n=28	7.8±3.0 n=32	0.023*	0.68
	SDQ	emotional symptom	2.0±1.6 n=26	1.0±1.2 n=27	0.005*	0.7
	ASQ	Personal-social	52.4±1.9 n=29	57.4±2.2 n=30	0.011	0.68
	Brief-P	set-shift	14.5±3.4 n=29	11.88±2.3 n=32	0.033*	0.91
	Notes: Control and MCEP means are unadjusted for baseline. ASQ values were computed by t-test because it did not have a baseline. * p-values from ANOVA which included baseline (time-0) value as covariate. Effect sizes computed via Cohen’s-D. Abrev: ATEC=Autism Treatment Evaluation Checklist; SDQ=Strength and Difficulties Questionnaire; ASQ=Ages & Stages questionnaire; Brief-P= Preschool version o…
